# Supplementary material for: Route to chaos and resonant triads interaction in a truncated rotating nonlinear shallow–water model
Source: PLoS One. 2024 Aug 9;19(8):e0305534. doi: 10.1371/journal.pone.0305534 (PMC11315320; doi:10.1371/journal.pone.0305534)
Supplement: S1 File — (ZIP) [file pone.0305534.s001.zip]

Archive with 2 entries (2 files):
- SupportingInformation.pdf
- SupportingInformation (1).tex
