# Supplementary material for: Route to chaos and resonant triads interaction in a truncated rotating nonlinear shallow–water model
Source: PLoS One. 2024 Aug 9;19(8):e0305534. doi: 10.1371/journal.pone.0305534 (PMC11315320; doi:10.1371/journal.pone.0305534)
Supplement: S1 File — (ZIP) [file pone.0305534.s001.zip › SupportingInformation (1).tex]

\documentclass[12pt]{article}

\usepackage{amsmath}  % For enhanced math typesetting (including equations)
\usepackage{amssymb}  % For additional math symbols
\usepackage{graphicx} % For including figures (if needed)

\usepackage{bm}% bold math
\usepackage{textcomp,marvosym}

\usepackage[margin=1in]{geometry}  % Example: 1-inch margins on all sides

\usepackage{authblk} 

\DeclareMathAlphabet\mathbfcal{OMS}{cmsy}{b}{n}

\title{Supporting Information}

\author[1]{Francesco Carbone}
\author[2,3]{Denys Dutykh}
\affil[1]{National Research Council - Institute of Atmospheric Pollution Research, C/o University of Calabria, 87036 Rende, Italy}
\affil[2]{Mathematics Department, Khalifa University of Science and Technology, PO Box 127788, Abu Dhabi, United Arab Emirates}
\affil[3]{Causal Dynamics Pty Ltd, Perth, Australia}

\date{\today}

\begin{document}

\maketitle

\section*{S1: Supporting information}

\subsection*{S1.1: Truncated RSW $\mathbfcal{T}_5$ system}
\label{appendix:equations}

The system of equations describing the temporal evolution of the $\mathbfcal{T}_5(u,v,\eta)$ system, with $u_k(t),v_k(t),\eta_k(t)\in\mathbb{C}$ ($k\in[1,2,\dots,5]$):
\begin{eqnarray}
		\frac{\mathrm{d}u_1}{\mathrm{d}t} &=& -\mathrm{i}\frac{k_0}{2}\Bigl[-v_3u^\star_2 +2u_3v^\star_2 \Bigl] + \frac{v_1}{\textnormal{Ro}} - \frac{k_0^2}{\textnormal{Re}} u_1\\
		\frac{\mathrm{d}u_2}{\mathrm{d}t} &=& -\mathrm{i}k_0\eta_2  -\mathrm{i}\frac{k_0}{2}\Bigl[ u_3u^\star_1 - v_3u^\star_1 + 2u_3v^\star_1 + u_5u^\star_4 + v_5u^\star_4 \Bigl] + \nonumber \\ 
		&+& \frac{v_2}{\textnormal{Ro}} - 2\frac{k_0^2}{\textnormal{Re}} u_2\\
		\frac{\mathrm{d}u_3}{\mathrm{d}t} &=& -\mathrm{i}k_0\eta_3  -\mathrm{i}\frac{k_0}{2}\Bigl[u_2u_1 + v_2u_1 + u_2v_1 \Bigl] + \frac{v_3}{\textnormal{Ro}} - 5\frac{k_0^2}{\textnormal{Re}} u_3\\
		\frac{\mathrm{d}u_4}{\mathrm{d}t} &=& -2\mathrm{i}k_0\eta_4 -\mathrm{i}\frac{k_0}{2}\Bigl[u_5u^\star_2 - v_5u^\star_2 \Bigl] + \frac{v_4}{\textnormal{Ro}} - 5\frac{k_0^2}{\textnormal{Re}} u_4 + F_u\\
		\frac{\mathrm{d}u_5}{\mathrm{d}t} &=& -3\mathrm{i}k_0\eta_5 -\mathrm{i}\frac{k_0}{2}\Bigl[3u_4u_2 + v_4u_2 - u_4v_2 \Bigl] +  \frac{v_5}{{\textnormal{Ro}}} - 9\frac{k_0^2}{\textnormal{Re}} u_5
		\end{eqnarray}
		\begin{eqnarray}
		\frac{\mathrm{d}v_1}{\mathrm{d}t} &=& -\mathrm{i}k_0\eta_1-\mathrm{i}\frac{k_0}{2}\Bigl[v_3v^\star_2 -u_3v^\star_2 +v_3u^\star_2\Bigl] - \frac{u_1}{\textnormal{Ro}} - \frac{k_0^2}{\textnormal{Re}} v_1\\
		\frac{\mathrm{d}v_2}{\mathrm{d}t} &=& -\mathrm{i}k_0\eta_2-\mathrm{i}\frac{k_0}{2}\Bigl[v_3v^\star_1 + v_3u^\star_1 + v_5v^\star_4 - 2u_5v^\star_4 + 3v_5u^\star_4\Bigl] - \nonumber \\ 
		&-&\frac{u_2}{\textnormal{Ro}} - 2\frac{k_0^2}{\textnormal{Re}} v_2\\
		\frac{\mathrm{d}v_3}{\mathrm{d}t} &=& -2\mathrm{i}k_0\eta_3-\mathrm{i}\frac{k_0}{2}\Bigl[2v_2v_1 + v_2u_1\Bigl] - \frac{u_3}{\textnormal{Ro}} - 5\frac{k_0^2}{\textnormal{Re}}v_3\\
		\frac{\mathrm{d}v_4}{\mathrm{d}t} &=&  \mathrm{i}k_0\eta_4-\mathrm{i}\frac{k_0}{2}\Bigl[-v_5v^\star_2 -u_5v^\star_2 +3v_5u^\star_2\Bigl] - \frac{u_4}{\textnormal{Ro}} - 5\frac{k_0^2}{\textnormal{Re}} v_4\\
		\frac{\mathrm{d}v_5}{\mathrm{d}t} &=& -\mathrm{i}\frac{k_0}{2}\Bigl[u_4v_2 + 2v_4u_2\Bigl] - \frac{u_5}{\textnormal{Ro}} - 9\frac{k_0^2}{\textnormal{Re}} v_5
		\end{eqnarray}
		\begin{eqnarray}
		\frac{\mathrm{d}\eta_1}{\mathrm{d}t} &=& -\mathrm{i}k_0v_1-\mathrm{i}\frac{k_0}{2}\Bigl[\eta_3v^\star_2 +v_3\eta^\star_2\Bigl]  \\
		\frac{\mathrm{d}\eta_2}{\mathrm{d}t} &=& -\mathrm{i}k_0(u_2 + v_2)-\mathrm{i}\frac{k_0}{2}\Bigl[ \eta_3u^\star_1 + u_3\eta^\star_1 + \eta_3v^\star_1 +v_3\eta^\star_1 + \nonumber \\
		&+& \eta_5u^\star_4 + u_5\eta^\star_4 +\eta_5v^\star_4 +v_5\eta^\star_4  \Bigl] \\
		\frac{\mathrm{d}\eta_3}{\mathrm{d}t} &=& -\mathrm{i}k_0(u_3 +2v_3)-\mathrm{i}\frac{k_0}{2}\Bigl[\eta_2u_1 + u_2\eta_1 + 2\eta_2v_1 + 2v_2\eta_1\Bigl] \\
		\frac{\mathrm{d}\eta_4}{\mathrm{d}t} &=& -\mathrm{i}k_0(2u_4 -v_4)-\mathrm{i}\frac{k_0}{2}\Bigl[2\eta_5u^\star_2 +2u_5\eta^\star_2 -\eta_5v^\star_2 -v_5\eta^\star_2 \Bigl] \\
		\frac{\mathrm{d}\eta_5}{\mathrm{d}t} &=& -3\mathrm{i}k_0u_5-\mathrm{i}\frac{k_0}{2}\Bigl[3\eta_4u_2 +3u_4\eta_2 \Bigl],
\end{eqnarray}
	
\subsection*{S1.2: Dynamics of amplitude and phases of $\mathbfcal{T}_5$ RSW system}
\label{appendix:amplfase}
 
The Fourier coefficients of the fields are complex variables so that we can define the amplitude and phases as $u_k = A_k \mathrm{e}^{\mathrm{i}\alpha_k}$, $v_k = B_k \mathrm{e}^{\mathrm{i}\beta_k}$ and $\eta_k = \Gamma_k \mathrm{e}^{\mathrm{i}\gamma_k}$. Using this representation, RSW equations~(10)--(12) can be rewritten, thus obtaining a set of equations for both amplitudes and phases of the fields, which reads:
	
\begin{eqnarray}
		\frac{\mathrm{d} A_k}{\mathrm{d} t} &-& \frac{1}{2}\sum_{p,q}^\Delta \left\{k_x A_p A_q \sin \Phi_{-kpq}^{\alpha \alpha \alpha} + q_y B_p A_q \sin \Phi_{-kpq}^{\alpha \beta \alpha} + p_y A_p B_q \sin \Phi_{-kpq}^{\alpha \alpha \beta} \right\}
		= \nonumber \\ 
		&=& k_x \Gamma_k \sin (\alpha_k - \gamma_k) + 
		\frac{B_k}{\textnormal{Ro}} \cos(\alpha_k - \beta_k) - \frac{k^2}{\textnormal{Re}}A_k + \nonumber \\ &+&\delta_{k,k_f}F_0\frac{\sqrt{2}}{2}\cos\left( \frac{\pi}{4} - \alpha_k\right) \label{eq:UUKmodulo} \\
		A_k \frac{\mathrm{d} \alpha_k}{\mathrm{d} t} &+& \frac{1}{2}\sum_{p,q}^\Delta \left\{ k_y A_p A_q \cos\Phi_{-kpq}^{\alpha \alpha \alpha} + q_y B_p A_q \cos\Phi_{-kpq}^{\alpha \beta \alpha}+ p_y A_p B_q \cos \Phi_{-kpq}^{\alpha \alpha \beta}\right\} = \nonumber \\
		&=& k_x \Gamma_k \cos (\alpha_k - \gamma_k) - \frac{B_k}{\textnormal{Ro}} \sin(\alpha_k - \beta_k) + \delta_{k,k_f}F_0\frac{\sqrt{2}}{2}\sin\left( \frac{\pi}{4} - \alpha_k\right) \label{eq:UUKfase1}
		\end{eqnarray}
		
		\begin{eqnarray}
		\frac{\mathrm{d} B_k}{\mathrm{d} t} &-& \frac{1}{2}\sum_{p,q}^\Delta \left\{ k_x B_p B_q \sin \Phi_{-kpq}^{\beta \beta \beta} + q_x A_p B_q \sin \Phi_{-kpq}^{\beta \alpha \beta} + p_x A_q B_p \sin \Phi_{-kpq}^{\beta \beta \alpha} \right\} = \nonumber \\
		&=& k_y \Gamma_k \sin (\beta_k - \gamma_k) - \frac{A_k}{\textnormal{Ro}} \cos(\alpha_k - \beta_k) - \frac{k^2}{\textnormal{Re}}B_k \label{eq:VVKmodulo} \\
		B_k \frac{\mathrm{d} \beta_k}{\mathrm{d} t} &+& \frac{1}{2}\sum_{p,q}^\Delta \left\{ k_x B_p B_q \cos \Phi_{-kpq}^{\beta \beta \beta} + q_x A_p B_q \cos \Phi_{-kpq}^{\beta \alpha \beta} p_x A_q B_p \cos \Phi_{-kpq}^{\beta \beta \alpha} \right\} = \nonumber \\
		&=& k_y \Gamma_k \cos (\beta_k - \gamma_k) - \frac{A_k}{\textnormal{Ro}} \sin(\alpha_k - \beta_k) 
		\label{eq:VVKfase}
		\end{eqnarray}
		
		\begin{eqnarray}
		\frac{\mathrm{d} \Gamma_k}{\mathrm{d} t} &-& \frac{1}{2}\sum_{p,q}^\Delta \left\{ k_x \left[ A_q \Gamma_p \sin \Phi_{-kpq}^{\gamma \gamma \alpha} + A_p \Gamma_q \sin \Phi_{-kpq}^{\gamma \alpha \gamma}\right] + k_y \left[ B_q \Gamma_p \sin \Phi_{-kpq}^{\gamma \gamma \beta} + B_p \Gamma_q \sin \Phi_{-kpq}^{\gamma \beta \gamma}\right] \right\} = \nonumber \\
		&=& k_x \sin(\alpha_k - \gamma_k) + k_y \sin(\beta_k - \gamma_k) \label{eq:EEKKmodulo} \\
		\Gamma_k \frac{\mathrm{d} \gamma_k}{\mathrm{d} t} &+& \frac{1}{2}\sum_{p,q}^\Delta \left\{ k_x \left[ A_q \Gamma_p \cos \Phi_{-kpq}^{\gamma \gamma \alpha} + A_p \Gamma_q \cos \Phi_{-kpq}^{\gamma \alpha \gamma}\right] + k_y \left[ B_q \Gamma_p \cos \Phi_{-kpq}^{\gamma \gamma \beta} + B_p \Gamma_q \cos \Phi_{-kpq}^{\gamma \beta \gamma}\right] \right\} = \nonumber \\
		&=& - k_x \cos(\alpha_k - \gamma_k) - k_y \cos(\beta_k - \gamma_k) \label{eq:UUKfase2}
\end{eqnarray}
	
We defined the symbol $\Phi_{\pm kpq}^{\alpha \beta \gamma}$ which represents the three-phase couplings term, and is defined as: 
\begin{equation}\label{eq:TRIAD_coupled}
  \Phi_{\pm kpq}^{\alpha \beta \gamma} = \pm\alpha_k + \beta_p + \gamma_q.
\end{equation}
	
For completeness, we report here the same five-mode truncation using the Ansatz $u_k = A_k \mathrm{e}^{\mathrm{i}\alpha_k}$, $v_k = B_k \mathrm{e}^{\mathrm{i}\beta_k}$, $\eta_k = \Gamma_k \mathrm{e}^{\mathrm{i}\gamma_k}$ and $F_u = F_0(\sqrt{2}/2) (1+\mathrm{i})$
	
% EQUAZIONI PER L'AMPIEZZA DI U
\begin{eqnarray}
		%%%%%%%%%%% 1 %%%%%%%%%%%%%%%%%%%%%%%%%%%%%%%%%%%%%%%%
		\frac{\mathrm{d}A_1}{\mathrm{d}t} &=& \frac{k_0}{2}\Bigl[-A_2 B_3 \sin \Phi_{-1-23}^{\alpha \alpha \beta} + 2 B_2 A_3 \sin \Phi_{-1-23}^{\alpha \beta \alpha} \Bigl] + \frac{B_1}{\textnormal{Ro}} \cos(\beta_1 - \alpha_1) - \frac{k_0^2}{\textnormal{Re}} A_1\nonumber\\
		%%%%%%%%%%% 2 %%%%%%%%%%%%%%%%%%%%%%%%%%%%%%%%%%%%%%%%
		\frac{\mathrm{d}A_2}{\mathrm{d}t} &=& k_0\Gamma_2 \sin(\gamma_2 - \alpha_2) + \frac{k_0}{2}\Bigl[ A_1 A_3 \sin \Phi_{-1-23}^{\alpha \alpha \alpha} - A_1 B_3 \sin \Phi_{-1-23}^{\alpha \alpha \beta} + 2 B_1 A_3 \sin \Phi_{-1-23}^{\beta \alpha \alpha} + \nonumber \\ 
		&+& A_4 A_5 \sin \Phi_{-2-45}^{\alpha \alpha \alpha} + A_4 B_5 \sin \Phi_{-2-45}^{\alpha \alpha \beta} \Bigl] + \frac{B_2}{\textnormal{Ro}} \cos(\beta_2 - \alpha_2) - 2\frac{k_0^2}{\textnormal{Re}} A_2\nonumber\\
		%%%%%%%%%%% 3 %%%%%%%%%%%%%%%%%%%%%%%%%%%%%%%%%%%%%%%%
		\frac{\mathrm{d}A_3}{\mathrm{d}t} &=& k_0\Gamma_3 \sin(\gamma_3 - \alpha_3) + \frac{k_0}{2}\Bigl[ A_1 A_2 \sin \Phi_{12-3}^{\alpha \alpha \alpha} + A_1 B_2 \sin \Phi_{12-3}^{\alpha \beta \alpha} + B_1 A_2 \sin \Phi_{12-3}^{\beta \alpha \alpha} \Bigl] + \nonumber \\
		&+& \frac{B_3}{\textnormal{Ro}} \cos(\beta_3 - \alpha_3) - 5\frac{k_0^2}{\textnormal{Re}} A_3 \nonumber\\
		%%%%%%%%%%% 4 %%%%%%%%%%%%%%%%%%%%%%%%%%%%%%%%%%%%%%%%
		\frac{\mathrm{d}A_4}{\mathrm{d}t} &=& 2 k_0\Gamma_4 \sin(\gamma_4 - \alpha_4) + \frac{k_0}{2}\Bigl[ A_2 A_5 \sin \Phi_{-2-45}^{\alpha \alpha \alpha} - A_2 B_5 \sin \Phi_{-2-45}^{\alpha \alpha \beta} \Bigl] + \frac{B_4}{\textnormal{Ro}} \cos(\beta_4 - \alpha_4) - \nonumber \\ &-& 5\frac{k_0^2}{\textnormal{Re}} A_4 + F_0\frac{\sqrt{2}}{2}\cos \left( \frac{\pi}{4} - \alpha_k\right) \nonumber\\
		%%%%%%%%%%% 5 %%%%%%%%%%%%%%%%%%%%%%%%%%%%%%%%%%%%%%%%
		\frac{\mathrm{d}A_5}{\mathrm{d}t} &=& 3k_0\Gamma_5 \sin(\gamma_5 - \alpha_5) +\frac{k_0}{2}\Bigl[3 A_2 A_4 \sin \Phi_{24-5}^{\alpha \alpha \alpha} + A_2 B_4 \sin \Phi_{24-5}^{\alpha \beta \alpha} - B_2 A_4 \sin \Phi_{24-5}^{\beta \alpha \alpha} \Bigl] + \nonumber\\ &+& \frac{B_5}{\textnormal{Ro}} \cos(\beta_5 - \alpha_5) - 9\frac{k_0^2}{\textnormal{Re}} A_5\nonumber
\end{eqnarray}
		
% EQUAZIONI PER LA FASE DI U
\begin{eqnarray}
		%%%%%%%%%%% 1 %%%%%%%%%%%%%%%%%%%%%%%%%%%%%%%%%%%%%%%%
		A_1 \frac{\mathrm{d} \alpha_1}{\mathrm{d}t} &=& -\frac{k_0}{2}\Bigl[-A_2 B_3 \cos \Phi_{-1-23}^{\alpha \alpha \beta} + 2 B_2 A_3 \cos \Phi_{12-3}^{\alpha \beta \alpha} \Bigl] + \frac{B_1}{\textnormal{Ro}} \sin(\beta_1 - \alpha_1) \nonumber\\
		%%%%%%%%%%% 2 %%%%%%%%%%%%%%%%%%%%%%%%%%%%%%%%%%%%%%%%
		A_2 \frac{\mathrm{d} \alpha_2}{\mathrm{d}t} &=& - k_0\Gamma_2 \cos(\gamma_2 - \alpha_2) - \frac{k_0}{2}\Bigl[ A_1 A_3 \cos \Phi_{-1-23}^{\alpha \alpha \alpha} - A_1 B_3 \cos \Phi_{-1-23}^{\alpha \alpha \beta} + \nonumber \\
		&+& 2 B_1 A_3 \cos \Phi_{-1-23}^{\beta \alpha \alpha} + A_4 A_5 \cos \Phi_{-2-45}^{\alpha \alpha \alpha} + A_4 B_5 \cos \Phi_{-2-45}^{\alpha \alpha \beta} \Bigl] + \nonumber \\ &+& \frac{B_2}{\textnormal{Ro}} \sin(\beta_2 - \alpha_2) \nonumber\\
		%%%%%%%%%%% 3 %%%%%%%%%%%%%%%%%%%%%%%%%%%%%%%%%%%%%%%%
		A_3 \frac{\mathrm{d} \alpha_3}{\mathrm{d}t} &=& - k_0\Gamma_3 \cos(\gamma_3 - \alpha_3) - \frac{k_0}{2}\Bigl[ A_1 A_2 \cos \Phi_{12-3}^{\alpha \alpha \alpha} + A_1 B_2 \cos \Phi_{12-3}^{\alpha \beta \alpha} + B_1 A_2 \cos \Phi_{12-3}^{\beta \alpha \alpha} \Bigl] + \nonumber \\ 
		&+& \frac{B_3}{\textnormal{Ro}} \sin(\beta_3 - \alpha_3) \nonumber\\
		%%%%%%%%%%% 4 %%%%%%%%%%%%%%%%%%%%%%%%%%%%%%%%%%%%%%%%
		A_4 \frac{\mathrm{d} \alpha_4}{\mathrm{d}t} &=& - 2 k_0\Gamma_4 \cos(\gamma_4 - \alpha_4) - \frac{k_0}{2}\Bigl[ A_2 A_5 \cos \Phi_{-2-45}^{\alpha \alpha \alpha} - A_2 B_5 \cos \Phi_{-2-45}^{\alpha \alpha \beta} \Bigl] + \frac{B_4}{\textnormal{Ro}} \sin(\beta_4 - \alpha_4) + \nonumber \\
		&+& F_0\frac{\sqrt{2}}{2}\sin\left( \frac{\pi}{4} - \alpha_k\right) \nonumber \\
		%%%%%%%%%%% 5 %%%%%%%%%%%%%%%%%%%%%%%%%%%%%%%%%%%%%%%%
		A_5 \frac{\mathrm{d} \alpha_5}{\mathrm{d}t} &=& - 3k_0\Gamma_5 \cos(\gamma_5 - \alpha_5) -\frac{k_0}{2}\Bigl[3 A_2 A_4 \cos \Phi_{24-5}^{\alpha \alpha \alpha} + A_2 B_4 \cos \Phi_{24-5}^{\alpha \beta \alpha} - B_2 A_4 \cos \Phi_{24-5}^{\beta \alpha \alpha} \Bigl] + \nonumber \\ 
		&+& \frac{B_5}{\textnormal{Ro}} \sin(\beta_5 - \alpha_5) \nonumber
\end{eqnarray}
		
%  EQUAZIONI PER L'AMPIEZZA DI V
\begin{eqnarray}
		%%%%%%%%%%% 1 %%%%%%%%%%%%%%%%%%%%%%%%%%%%%%%%%%%%%%%%
		\frac{\mathrm{d}B_1}{\mathrm{d}t} &=& k_0 \Gamma_1 \sin(\gamma_1 - \beta_1) + \frac{k_0}{2}\Bigl[B_2 B_3 \sin \Phi_{-1-23}^{\beta \beta \beta} - B_2 A_3 \sin \Phi_{-1-23}^{\beta \beta \alpha} + A_2 B_3 \sin \Phi_{-1-23}^{\beta \alpha \beta} \Bigl] - \nonumber \\ &-& \frac{A_1}{\textnormal{Ro}} \cos(\alpha_1 - \beta_1) - \frac{k_0^2}{\textnormal{Re}} B_1\nonumber\\
		%%%%%%%%%%% 2 %%%%%%%%%%%%%%%%%%%%%%%%%%%%%%%%%%%%%%%%
		\frac{\mathrm{d}B_2}{\mathrm{d}t} &=& k_0\Gamma_2 \sin(\gamma_2 - \beta_2) + \frac{k_0}{2}\Bigl[ B_1 B_3 \sin \Phi_{-1-23}^{\beta \beta \beta} + A_1 B_3 \sin \Phi_{-1-23}^{\alpha \beta \beta} + B_4 B_5 \sin \Phi_{-2-45}^{\beta \beta \beta} + \nonumber \\ 
		&+& 3 A_4 B_5 \sin \Phi_{-2-45}^{\beta \alpha \beta} - 2 B_4 A_5 \sin \Phi_{-2-45}^{\beta \beta \alpha} \Bigl] - \frac{A_2}{\textnormal{Ro}} \cos(\alpha_2 - \beta_2) - 2\frac{k_0^2}{\textnormal{Re}} B_2\nonumber\\
		%%%%%%%%%%% 3 %%%%%%%%%%%%%%%%%%%%%%%%%%%%%%%%%%%%%%%%
		\frac{\mathrm{d}B_3}{\mathrm{d}t} &=& 2 k_0\Gamma_3 \sin(\gamma_3 - \beta_3) + \frac{k_0}{2}\Bigl[ B_1 B_2 \sin \Phi_{12-3}^{\beta \beta \beta} + A_1 B_2 \sin \Phi_{12-3}^{\alpha \beta \beta} \Bigl] - \frac{A_3}{\textnormal{Ro}} \cos(\alpha_3 - \beta_3) - 5\frac{k_0^2}{\textnormal{Re}} B_3 \nonumber\\
		%%%%%%%%%%% 4 %%%%%%%%%%%%%%%%%%%%%%%%%%%%%%%%%%%%%%%%
		\frac{\mathrm{d}B_4}{\mathrm{d}t} &=& - k_0\Gamma_4 \sin(\gamma_4 - \beta_4) + \frac{k_0}{2}\Bigl[ -B_2 B_5 \sin \Phi_{-2-45}^{\beta \beta \beta} - B_2 A_5 \sin \Phi_{-2-45}^{\beta \beta \alpha} + 3 A_2 B_5 \sin \Phi_{-2-45}^{\alpha \beta \beta} \Bigl] - \nonumber \\ &-& \frac{A_4}{\textnormal{Ro}} \cos(\alpha_4 - \beta_4) - 5\frac{k_0^2}{\textnormal{Re}} B_4 \nonumber\\
		%%%%%%%%%%% 5 %%%%%%%%%%%%%%%%%%%%%%%%%%%%%%%%%%%%%%%%
		\frac{\mathrm{d}B_5}{\mathrm{d}t} &=& \frac{k_0}{2}\Bigl[B_2 A_4 \sin \Phi_{24-5}^{\beta \alpha \beta} + 2 A_2 B_4 \sin \Phi_{24-5}^{\alpha \beta \beta} \Bigl] - \frac{A_5}{\textnormal{Ro}} \cos(\alpha_5 - \beta_5) - 9\frac{k_0^2}{\textnormal{Re}} B_5\nonumber
\end{eqnarray}
		
%  EQUAZIONI PER LA FASE DI V
\begin{eqnarray}
		%%%%%%%%%%% 1 %%%%%%%%%%%%%%%%%%%%%%%%%%%%%%%%%%%%%%%%
		B_1 \frac{\mathrm{d}\beta_1}{\mathrm{d}t} &=& - k_0 \Gamma_1 \cos(\gamma_1 - \beta_1) - \frac{k_0}{2}\Bigl[B_2 B_3 \cos \Phi_{-1-23}^{\beta \beta \beta} - B_2 A_3 \cos \Phi_{-1-23}^{\beta \beta \alpha} + A_2 B_3 \cos \Phi_{-1-23}^{\beta \alpha \beta} \Bigl] - \nonumber \\
		&-& \frac{A_1}{\textnormal{Ro}} \sin(\alpha_1 - \beta_1) \nonumber\\
		%%%%%%%%%%% 2 %%%%%%%%%%%%%%%%%%%%%%%%%%%%%%%%%%%%%%%%
		B_2\frac{\mathrm{d}\beta_2}{\mathrm{d}t} &=& - k_0\Gamma_2 \cos(\gamma_2 - \beta_2) - \frac{k_0}{2}\Bigl[ B_1 B_3 \cos \Phi_{-1-23}^{\beta \beta \beta} + A_1 B_3 \cos \Phi_{-1-23}^{\alpha \beta \beta} + B_4 B_5 \cos \Phi_{-2-45}^{\beta \beta \beta} + \nonumber \\ 
		&+& 3 A_4 B_5 \cos \Phi_{-2-45}^{\beta \alpha \beta} - 2 B_4 A_5 \cos \Phi_{-2-45}^{\beta \beta \alpha} \Bigl] - \frac{A_2}{\textnormal{Ro}} \sin(\alpha_2 - \beta_2) \nonumber\\
		%%%%%%%%%%% 3 %%%%%%%%%%%%%%%%%%%%%%%%%%%%%%%%%%%%%%%%
		B_3 \frac{\mathrm{d}\beta_3}{\mathrm{d}t} &=& - 2 k_0\Gamma_3 \cos(\gamma_3 - \beta_3) - \frac{k_0}{2}\Bigl[ B_1 B_2 \cos \Phi_{12-3}^{\beta \beta \beta} + A_1 B_2 \cos \Phi_{12-3}^{\alpha \beta \beta} \Bigl] - \frac{A_3}{\textnormal{Ro}} \sin(\alpha_3 - \beta_3) \nonumber\\
		%%%%%%%%%%% 4 %%%%%%%%%%%%%%%%%%%%%%%%%%%%%%%%%%%%%%%%
		B_4 \frac{\mathrm{d}\beta_4}{\mathrm{d}t} &=& k_0\Gamma_4 \sin(\gamma_4 - \beta_4) + \frac{k_0}{2}\Bigl[ -B_2 B_5 \cos \Phi_{-2-45}^{\beta \beta \beta} - B_2 A_5 \cos \Phi_{-2-45}^{\beta \beta \alpha} + 3 A_2 B_5 \cos \Phi_{-2-45}^{\alpha \beta \beta} \Bigl] - \nonumber \\ &-& \frac{A_4}{\textnormal{Ro}} \sin(\alpha_4 - \beta_4) \nonumber\\
		%%%%%%%%%%% 5 %%%%%%%%%%%%%%%%%%%%%%%%%%%%%%%%%%%%%%%%
		B_5 \frac{\mathrm{d}\beta_5}{\mathrm{d}t} &=& - \frac{k_0}{2}\Bigl[B_2 A_4 \cos \Phi_{24-5}^{\beta \alpha \beta} + 2 A_2 B_4 \cos \Phi_{24-5}^{\alpha \beta \beta} \Bigl] - \frac{A_5}{\textnormal{Ro}} \sin(\alpha_5 - \beta_5) \nonumber
\end{eqnarray}
		
%   EQUAZIONI PER L'AMPIEZZA DI GAMMA
\begin{eqnarray}
		%%%%%%%%%%% 1 %%%%%%%%%%%%%%%%%%%%%%%%%%%%%%%%%%%%%%%%
		\frac{\mathrm{d}\Gamma_1}{\mathrm{d}t} &=& k_0 B_1 \sin(\beta_1 - \gamma_1) + \frac{k_0}{2}\Bigl[B_2 \Gamma_3 \sin \Phi_{-1-23}^{\gamma \beta \gamma} + \Gamma_2 B_3 \sin \Phi_{-1-23}^{\gamma \gamma \beta} \Bigl] \nonumber\\
		%%%%%%%%%%% 2 %%%%%%%%%%%%%%%%%%%%%%%%%%%%%%%%%%%%%%%%
		\frac{\mathrm{d}\Gamma_2}{\mathrm{d}t} &=& k_0 A_2 \sin(\alpha_2 - \gamma_2) + k_0 B_2 \sin(\beta_2 - \gamma_2) + \nonumber \\
		&+&\frac{k_0}{2}\Bigl[ \Gamma_3 A_1 \sin \Phi_{-1-23}^{\alpha \gamma \gamma} + \Gamma_1 A_3 \sin \Phi_{-1-23}^{\gamma \gamma \alpha} + \Gamma_3 B_1 \sin \Phi_{-1-23}^{\beta \gamma \gamma} + \nonumber \\ 
		&+& \Gamma_1 B_3 \sin \Phi_{-1-23}^{\gamma \gamma \beta} + \Gamma_5 A_4 \sin \Phi_{-2-45}^{\gamma \alpha \gamma} + A_5 \Gamma_4 \sin \Phi_{-2-45}^{\gamma \gamma \alpha} + \nonumber \\
		&+&\Gamma_5 B_4 \sin \Phi_{-2-45}^{\gamma \beta \gamma} + \Gamma_4 B_5 \sin \Phi_{-2-45}^{\gamma \gamma \beta} \Bigl] \nonumber\\
		%%%%%%%%%%% 3 %%%%%%%%%%%%%%%%%%%%%%%%%%%%%%%%%%%%%%%%
		\frac{\mathrm{d}\Gamma_3}{\mathrm{d}t} &=& k_0 A_3 \sin(\alpha_3 - \gamma_3) + k_0 B_3 \sin(\beta_3 - \gamma_3) + \frac{k_0}{2}\Bigl[ \Gamma_2 A_1 \sin \Phi_{12-3}^{\alpha \gamma \gamma} + \Gamma_1 A_2 \sin \Phi_{12-3}^{\gamma \alpha \gamma} + \nonumber \\ 
		&+& 2 \Gamma_2 B_1 \sin \Phi_{12-3}^{\beta \gamma \gamma} + 
		\Gamma_1 B_2 \sin \Phi_{12-3}^{\gamma \beta \gamma} \Bigl] \nonumber\\
		%%%%%%%%%%% 4 %%%%%%%%%%%%%%%%%%%%%%%%%%%%%%%%%%%%%%%%
		\frac{\mathrm{d}\Gamma_4}{\mathrm{d}t} &=& 2 k_0 A_4 \sin(\alpha_4 - \gamma_4) - k_0 B_4 \sin(\beta_4 - \gamma_4) + \frac{k_0}{2}\Bigl[ 2 A_2 \Gamma_5 \sin \Phi_{-2-45}^{\alpha \gamma \gamma} + 2 \Gamma_2 A_5 \sin \Phi_{-2-45}^{\gamma \gamma \alpha} - \nonumber \\
		&-& B_2 \Gamma_5 \sin \Phi_{-2-45}^{\beta \gamma \gamma} - \Gamma_2 B_5 \sin \Phi_{-2-45}^{\gamma \gamma \beta} \Bigl] \nonumber\\
		%%%%%%%%%%% 5 %%%%%%%%%%%%%%%%%%%%%%%%%%%%%%%%%%%%%%%%
		\frac{\mathrm{d}\Gamma_5}{\mathrm{d}t} &=& 9 k_0 A_5 \sin (\alpha_5 - \gamma_5) + \frac{k_0}{2}\Bigl[3 A_2 \Gamma_4 \sin \Phi_{24-5}^{\alpha \gamma \gamma} + 3 \Gamma_2 A_4 \sin \Phi_{24-5}^{\gamma \alpha \gamma} \Bigl] \nonumber
\end{eqnarray}
		
%   EQUAZIONI PER LA FASE DI GAMMA
		
\begin{eqnarray}
%%%%%%%%%%% 1 %%%%%%%%%%%%%%%%%%%%%%%%%%%%%%%%%%%%%%%%
	\Gamma_1 \frac{\mathrm{d}\gamma_1}{\mathrm{d}t} &=& - k_0 B_1 \cos(\beta_1 - \gamma_1) - \frac{k_0}{2}\Bigl[B_2 \Gamma_3 \cos \Phi_{-1-23}^{\gamma \beta \gamma} + \Gamma_2 B_3 \cos \Phi_{-1-23}^{\gamma \gamma \beta} \Bigl] \nonumber\\
		%%%%%%%%%%% 2 %%%%%%%%%%%%%%%%%%%%%%%%%%%%%%%%%%%%%%%%
		\Gamma_2 \frac{\mathrm{d}\gamma_2}{\mathrm{d}t} &=& - k_0 A_2 \cos(\alpha_2 - \gamma_2) - k_0 B_2 \cos(\beta_2 - \gamma_2) + \nonumber \\
		&+&\frac{k_0}{2}\Bigl[ \Gamma_3 A_1 \cos \Phi_{-1-23}^{\alpha \gamma \gamma} + \Gamma_1 A_3 \cos \Phi_{-1-23}^{\gamma \gamma \alpha} + \Gamma_3 B_1 \cos \Phi_{-1-23}^{\beta \gamma \gamma} + \nonumber \\ 
		&+& \Gamma_1 B_3 \cos \Phi_{-1-23}^{\gamma \gamma \beta} + \Gamma_5 A_4 \cos \Phi_{-2-45}^{\gamma \alpha \gamma} + A_5 \Gamma_4 \cos \Phi_{-2-45}^{\gamma \gamma \alpha} + \nonumber \\
		&+&\Gamma_5 B_4 \cos \Phi_{-2-45}^{\gamma \beta \gamma} + \Gamma_4 B_5 \cos \Phi_{-2-45}^{\gamma \gamma \beta} \Bigl] \nonumber\\
		%%%%%%%%%%% 3 %%%%%%%%%%%%%%%%%%%%%%%%%%%%%%%%%%%%%%%%
		\Gamma_3 \frac{\mathrm{d}\gamma_3}{\mathrm{d}t} &=& - k_0 A_3 \cos(\alpha_3 - \gamma_3) + k_0 B_3 \cos(\beta_3 - \gamma_3) - \nonumber \\
		&-&\frac{k_0}{2}\Bigl[ \Gamma_2 A_1 \cos \Phi_{12-3}^{\alpha \gamma \gamma} + \Gamma_1 A_2 \cos \Phi_{12-3}^{\gamma \alpha \gamma} + \nonumber \\ 
		&+& 2 \Gamma_2 B_1 \cos \Phi_{12-3}^{\beta \gamma \gamma} + 
		\Gamma_1 B_2 \cos \Phi_{12-3}^{\gamma \beta \gamma} \Bigl] \nonumber\\
		%%%%%%%%%%% 4 %%%%%%%%%%%%%%%%%%%%%%%%%%%%%%%%%%%%%%%%
		\Gamma_4 \frac{\mathrm{d}\gamma_4}{\mathrm{d}t} &=& -2 k_0 A_4 \cos(\alpha_4 - \gamma_4) + k_0 B_4 \cos(\beta_4 - \gamma_4) - \nonumber \\
		&-&\frac{k_0}{2}\Bigl[ 2 A_2 \Gamma_5 \cos \Phi_{-2-45}^{\alpha \gamma \gamma} + 2 \Gamma_2 A_5 \cos \Phi_{-2-45}^{\gamma \gamma \alpha} - \nonumber \\
		&-& B_2 \Gamma_5 \cos \Phi_{-2-45}^{\beta \gamma \gamma} - \Gamma_2 B_5 \cos \Phi_{-2-45}^{\gamma \gamma \beta} \Bigl] \nonumber\\
		%%%%%%%%%%% 5 %%%%%%%%%%%%%%%%%%%%%%%%%%%%%%%%%%%%%%%%
		\Gamma_5 \frac{\mathrm{d}\gamma_5}{\mathrm{d}t} &=& - 9 k_0 A_5 \cos (\alpha_5 - \gamma_5) - \frac{k_0}{2}\Bigl[3 A_2 \Gamma_4 \cos \Phi_{24-5}^{\alpha \gamma \gamma} + 3 \Gamma_2 A_4 \cos \Phi_{24-5}^{\gamma \alpha \gamma} \Bigl] \nonumber
\end{eqnarray}

\end{document}
